# Supplementary material for: FASTdRNA: a workflow for the analysis of ONT direct RNA sequencing
Source: Bioinform Adv. 2023 Jul 20;3(1):vbad099. doi: 10.1093/bioadv/vbad099 (PMC10375421; doi:10.1093/bioadv/vbad099)
Supplement: vbad099_Supplementary_Data [file vbad099_supplementary_data.zip]

Archive with 1 entries (1 files):
- log.rar
